# Supplementary material for: Intramembrane proteolysis of an extracellular serine protease, epithin/PRSS14, enables its intracellular nuclear function
Source: BMC Biol. 2020 Jun 3;18:60. doi: 10.1186/s12915-020-00787-3 (PMC7271384; doi:10.1186/s12915-020-00787-3)
Supplement: Supplementary file 2 — Additional file 2: Table S1. Differentially expressed genes (DEG) in the control and EICD-transfected cells. DEGs with p values less than 0.05 from the RNA-seq analysis are listed with gene information, FPKMs in the control and EICD-transfected cells, the binary logarithm of the ratio (M), and the geometric mean (A). [file 12915_2020_787_MOESM2_ESM.xlsx]

## Sheet: Table S1
GeneId	GeneAcc	NcbiGene	Type	GeneName	Desc	EXP:GFP_vec:FPKM	EXP:GFP_N55:FPKM+0.01	DEG:GFP_vec vs GFP_N55:PV	A = (log2C1xC2)/2	M = log2C1 - log2C2
TBIG016591	ENSMUSG00000029379.L01	330122	Y	Cxcl3	chemokine (C-X-C motif) ligand 3 [Source:MGI Symbol;Acc:MGI:3037818]	0.05	3.72	0.0465	-1.21331	6.21723
TBIG000203	ENSMUSG00000026166.L01	20297	Y	Ccl20	chemokine (C-C motif) ligand 20 [Source:MGI Symbol;Acc:MGI:1329031]	1.09	25.27	0.0001	2.39184	4.53503
TBIG003063	ENSMUSG00000017493.L01	16010	Y	Igfbp4	insulin-like growth factor binding protein 4 [Source:MGI Symbol;Acc:MGI:96439]	0.04	0.79	0.0165	-2.49197	4.30378
TBIG000695	ENSMUSG00000043629.L01	67080	Y	1700019D03Rik	RIKEN cDNA 1700019D03 gene [Source:MGI Symbol;Acc:MGI:1914330]	0.04	0.54	0.0249	-2.76641	3.75489
TBIG009968	ENSMUSG00000073406.L01	14963	Y	H2-Bl	histocompatibility 2, blastocyst [Source:MGI Symbol;Acc:MGI:892004]	0.09	1.17	0.0198	-1.62371	3.70044
TBIG022346	ENSMUSG00000049723.L01	17381	Y	Mmp12	matrix metallopeptidase 12 [Source:MGI Symbol;Acc:MGI:97005]	0.46	5.74	0.0001	0.700378	3.64134
TBIG018223	ENSMUSG00000000440.L01	19016	Y	Pparg	peroxisome proliferator activated receptor gamma [Source:MGI Symbol;Acc:MGI:97747]	0.07	0.85	0.0076	-2.03548	3.60204
TBIG011842	ENSMUSG00000036587.L01	14347	Y	Fut7	fucosyltransferase 7 [Source:MGI Symbol;Acc:MGI:107692]	0.08	0.87	0.0253	-1.92238	3.44294
TBIG012804	ENSMUSG00000026822.L01	16819	Y	Lcn2	lipocalin 2 [Source:MGI Symbol;Acc:MGI:96757]	0.05	0.54	0.0388	-2.60545	3.43296
TBIG003439	ENSMUSG00000081769.L01	None	Y	Gm12216	predicted gene 12216 [Source:MGI Symbol;Acc:MGI:3650088]	0.17	1.81	0.0396	-0.850202	3.41238
TBIG020965	ENSMUSG00000030707.L01	12721	Y	Coro1a	coronin, actin binding protein 1A [Source:MGI Symbol;Acc:MGI:1345961]	0.05	0.53	0.008	-2.61893	3.40599
TBIG016860	ENSMUSG00000037428.L01	381677	Y	Vgf	VGF nerve growth factor inducible [Source:MGI Symbol;Acc:MGI:1343180]	0.05	0.48	0.0396	-2.69041	3.26303
TBIG004455	ENSMUSG00000021226.L01	171210	Y	Acot2	acyl-CoA thioesterase 2 [Source:MGI Symbol;Acc:MGI:2159605]	0.32	3.01	0.0008	-0.0270464	3.23362
TBIG013371	ENSMUSG00000032715.L01	228775	Y	Trib3	tribbles homolog 3 (Drosophila) [Source:MGI Symbol;Acc:MGI:1345675]	6.57	60.92	0.0001	4.32237	3.21295
TBIG003535	ENSMUSG00000032892.L01	57785	Y	Rangrf	RAN guanine nucleotide release factor [Source:MGI Symbol;Acc:MGI:1889073]	0.15	1.35	0.0364	-1.152	3.16993
TBIG020541	ENSMUSG00000030827	56636	Y	Fgf21	fibroblast growth factor 21 [Source:MGI Symbol;Acc:MGI:1861377]	1.16	10.32	0.0006	1.79075	3.15325
TBIG023079	ENSMUSG00000031995.L01	19143	Y	St14	suppression of tumorigenicity 14 (colon carcinoma) [Source:MGI Symbol;Acc:MGI:1338881]	69.65	614.53	0.0001	7.6927	3.14129
TBIG016594	ENSMUSG00000058427	20310	Y	Cxcl2	chemokine (C-X-C motif) ligand 2 [Source:MGI Symbol;Acc:MGI:1340094]	1.24	10.85	0.002	1.87498	3.12928
TBIG002832	ENSMUSG00000020788.L01	53313	Y	Atp2a3	ATPase, Ca++ transporting, ubiquitous [Source:MGI Symbol;Acc:MGI:1194503]	0.07	0.61	0.0158	-2.27481	3.12338
TBIG016861	ENSMUSG00000023328.L01	11423	Y	Ache	acetylcholinesterase [Source:MGI Symbol;Acc:MGI:87876]	0.05	0.42	0.029	-2.78673	3.07039
TBIG011868	XLOC_011868	NA	Y	-	-	0.33	2.67	0.0032	-0.0913112	3.0163
TBIG022345	ENSMUSG00000050578.L01	17386	Y	Mmp13	matrix metallopeptidase 13 [Source:MGI Symbol;Acc:MGI:1340026]	0.3	2.4	0.0065	-0.236966	3
TBIG000651	ENSMUSG00000047180.L01	214854	Y	Neurl3	neuralized E3 ubiquitin protein ligase 3 [Source:MGI Symbol;Acc:MGI:2429944]	0.24	1.91	0.0045	-0.562661	2.99247
TBIG003140	ENSMUSG00000020695.L01	17534	Y	Mrc2	mannose receptor, C type 2 [Source:MGI Symbol;Acc:MGI:107818]	0.07	0.54	0.0172	-2.36273	2.94753
TBIG012271	ENSMUSG00000027313	69065	Y	Chac1	ChaC, cation transport regulator 1 [Source:MGI Symbol;Acc:MGI:1916315]	15.16	113.3	0.0001	5.3731	2.90181
TBIG010561	ENSMUSG00000024610.L01	16149	Y	Cd74	CD74 antigen (invariant polypeptide of major histocompatibility complex, class II antigen-associated) [Source:MGI Symbol;Acc:MGI:96534]	0.19	1.39	0.0142	-0.960422	2.87101
TBIG005592	ENSMUSG00000045312.L01	218454	Y	Lhfpl2	lipoma HMGIC fusion partner-like 2 [Source:MGI Symbol;Acc:MGI:2145236]	0.06	0.43	0.0423	-2.63824	2.8413
TBIG002917	ENSMUSG00000020826.L01	18126	Y	Nos2	nitric oxide synthase 2, inducible [Source:MGI Symbol;Acc:MGI:97361]	0.16	1.12	0.0379	-1.24018	2.80735
TBIG016468	ENSMUSG00000029095.L01	231148	Y	Ablim2	actin-binding LIM protein 2 [Source:MGI Symbol;Acc:MGI:2385758]	0.2	1.36	0.0057	-0.939161	2.76553
TBIG003056	ENSMUSG00000038067.L01	12985	Y	Csf3	colony stimulating factor 3 (granulocyte) [Source:MGI Symbol;Acc:MGI:1339751]	0.51	3.06	0.0009	0.32105	2.58496
TBIG019703	ENSMUSG00000090958.L01	434215	Y	Lrrc32	leucine rich repeat containing 32 [Source:MGI Symbol;Acc:MGI:93882]	0.96	5.69	0.0001	1.22477	2.56732
TBIG012762	ENSMUSG00000036067.L01	227659	Y	Slc2a6	solute carrier family 2 (facilitated glucose transporter), member 6 [Source:MGI Symbol;Acc:MGI:2443286]	0.13	0.76	0.0261	-1.66967	2.54749
TBIG004558	ENSMUSG00000021259.L01	13116	Y	Cyp46a1	cytochrome P450, family 46, subfamily a, polypeptide 1 [Source:MGI Symbol;Acc:MGI:1341877]	0.08	0.46	0.0325	-2.38208	2.52356
TBIG018567	ENSMUSG00000004347.L01	18575	Y	Pde1c	phosphodiesterase 1C [Source:MGI Symbol;Acc:MGI:108413]	0.07	0.4	0.0485	-2.57921	2.51457
TBIG009949	ENSMUSG00000024401	21926	Y	Tnf	tumor necrosis factor [Source:MGI Symbol;Acc:MGI:104798]	0.2	1.11	0.0309	-1.08568	2.47249
TBIG015672	ENSMUSG00000015243	11303	Y	Abca1	ATP-binding cassette, sub-family A (ABC1), member 1 [Source:MGI Symbol;Acc:MGI:99607]	0.1	0.55	0.0071	-2.09221	2.45943
TBIG019552	ENSMUSG00000040428.L01	69217	Y	Plekha4	pleckstrin homology domain containing, family A (phosphoinositide binding specific) member 4 [Source:MGI Symbol;Acc:MGI:1916467]	0.07	0.38	0.0339	-2.61621	2.44057
TBIG015949	ENSMUSG00000042500.L01	76850	Y	Ago4	argonaute RISC catalytic subunit 4 [Source:MGI Symbol;Acc:MGI:1924100]	0.12	0.65	0.012	-1.84019	2.43741
TBIG000354	ENSMUSG00000041559.L01	14264	Y	Fmod	fibromodulin [Source:MGI Symbol;Acc:MGI:1328364]	0.1	0.53	0.0282	-2.11893	2.40599
TBIG014354	ENSMUSG00000027737.L01	26570	Y	Slc7a11	solute carrier family 7 (cationic amino acid transporter, y+ system), member 11 [Source:MGI Symbol;Acc:MGI:1347355]	3.69	19.28	0.0001	3.07633	2.38541
TBIG023034	ENSMUSG00000038742.L01	70726	Y	Angptl6	angiopoietin-like 6 [Source:MGI Symbol;Acc:MGI:1917976]	0.46	2.4	0.0057	0.0713701	2.38333
TBIG022223	XLOC_022223	NA	Y	-	-	0.81	4.16	0.0057	0.876289	2.36059
TBIG002740	ENSMUSG00000018217.L01	18858	Y	Pmp22	peripheral myelin protein 22 [Source:MGI Symbol;Acc:MGI:97631]	0.42	2.13	0.008	-0.0803427	2.34239
TBIG001152	ENSMUSG00000091017	619288	Y	Fam71a	family with sequence similarity 71, member A [Source:MGI Symbol;Acc:MGI:3588202]	0.2	1.01	0.0174	-1.15379	2.33628
TBIG021557	ENSMUSG00000031700.L01	108682	Y	Gpt2	glutamic pyruvate transaminase (alanine aminotransferase) 2 [Source:MGI Symbol;Acc:MGI:1915391]	18.11	90.71	0.0001	5.34095	2.32448
TBIG015221	ENSMUSG00000028542.L01	14664	Y	Slc6a9	solute carrier family 6 (neurotransmitter transporter, glycine), member 9 [Source:MGI Symbol;Acc:MGI:95760]	24.16	113.75	0.0004	5.71214	2.23517
TBIG016775	ENSMUSG00000029468.L01	18439	Y	P2rx7	purinergic receptor P2X, ligand-gated ion channel, 7 [Source:MGI Symbol;Acc:MGI:1339957]	0.52	2.44	0.0081	0.171732	2.2303
TBIG000268	ENSMUSG00000047793.L01	208777	Y	Sned1	sushi, nidogen and EGF-like domains 1 [Source:MGI Symbol;Acc:MGI:3045960]	0.95	4.43	0.0057	1.03665	2.22131
TBIG016032	ENSMUSG00000028838.L01	56219	Y	Extl1	exostoses (multiple)-like 1 [Source:MGI Symbol;Acc:MGI:1888742]	0.27	1.25	0.0037	-0.78352	2.2109
TBIG016987	ENSMUSG00000003974	108069	Y	Grm3	glutamate receptor, metabotropic 3 [Source:MGI Symbol;Acc:MGI:1351340]	0.1	0.46	0.0461	-2.22111	2.20163
TBIG020962	ENSMUSG00000030717.L01	56312	Y	Nupr1	nuclear protein transcription regulator 1 [Source:MGI Symbol;Acc:MGI:1891834]	12.48	57.11	0.0001	4.73861	2.19413
TBIG014560	ENSMUSG00000038550.L01	229599	Y	Ciart	circadian associated repressor of transcription [Source:MGI Symbol;Acc:MGI:2684975]	8.88	38.79	0.0001	4.21409	2.12705
TBIG000223	ENSMUSG00000026251	11447	Y	Chrnd	cholinergic receptor, nicotinic, delta polypeptide [Source:MGI Symbol;Acc:MGI:87893]	0.56	2.44	0.0084	0.22519	2.12338
TBIG019610	XLOC_019610	NA	Y	-	-	0.18	0.78	0.0278	-1.41619	2.11548
TBIG015881	XLOC_015881	NA	Y	B4galt2	Beta-1,4-galactosyltransferase 2 [Source:SWISS;Acc:Q9Z2Y2]	2.39	10.35	0.0095	2.31428	2.11455
TBIG021942	ENSMUSG00000038508	23886	Y	Gdf15	growth differentiation factor 15 [Source:MGI Symbol;Acc:MGI:1346047]	1.78	7.66	0.0013	1.88461	2.10547
TBIG022187	XLOC_022187	NA	Y	-	-	0.15	0.64	0.0352	-1.69041	2.09311
TBIG008800	ENSMUSG00000022887.L01	17174	Y	Masp1	mannan-binding lectin serine peptidase 1 [Source:MGI Symbol;Acc:MGI:88492]	0.14	0.59	0.0152	-1.79886	2.07529
TBIG007878	ENSMUSG00000022425.L01	18606	Y	Enpp2	ectonucleotide pyrophosphatase/phosphodiesterase 2 [Source:MGI Symbol;Acc:MGI:1321390]	0.11	0.46	0.0372	-2.15236	2.06413
TBIG002135	ENSMUSG00000020256.L01	216188	Y	Aldh1l2	aldehyde dehydrogenase 1 family, member L2 [Source:MGI Symbol;Acc:MGI:2444680]	4.41	18.06	0.0001	3.15775	2.03395
TBIG016601	ENSMUSG00000096035.L01	381651	Y	Gm1045	predicted gene 1045 [Source:MGI Symbol;Acc:MGI:2685891]	2.12	8.66	0.0043	2.09922	2.0303
TBIG002088	ENSMUSG00000003341.L01	67331	Y	Atp8b3	ATPase, class I, type 8B, member 3 [Source:MGI Symbol;Acc:MGI:1914581]	0.1	0.4	0.0415	-2.32193	2
TBIG010043	ENSMUSG00000023951.L01	22339	Y	Vegfa	vascular endothelial growth factor A [Source:MGI Symbol;Acc:MGI:103178]	20.17	80.53	0.0001	5.3328	1.99732
TBIG002271	ENSMUSG00000040258	104080	Y	Nxph4	neurexophilin 4 [Source:MGI Symbol;Acc:MGI:1336197]	0.5	1.98	0.0246	-0.00724978	1.9855
TBIG003860	ENSMUSG00000054146	16665	Y	Krt15	keratin 15 [Source:MGI Symbol;Acc:MGI:96689]	2.24	8.79	0.0003	2.14968	1.97236
TBIG004478	ENSMUSG00000034271.L01	81703	Y	Jdp2	Jun dimerization protein 2 [Source:MGI Symbol;Acc:MGI:1932093]	4.83	18.8	0.0001	3.25234	1.96064
TBIG005205	XLOC_005205	NA	Y	-	-	0.27	1.05	0.0427	-0.90929	1.95936
TBIG003789	ENSMUSG00000017417.L01	72324	Y	Plxdc1	plexin domain containing 1 [Source:MGI Symbol;Acc:MGI:1919574]	0.71	2.76	0.0024	0.48528	1.95878
TBIG006824	ENSMUSG00000033730.L01	13655	Y	Egr3	early growth response 3 [Source:MGI Symbol;Acc:MGI:1306780]	1	3.84	0.0014	0.970553	1.94111
TBIG007917	ENSMUSG00000005125.L01	17988	Y	Ndrg1	N-myc downstream regulated gene 1 [Source:MGI Symbol;Acc:MGI:1341799]	15.93	60.4	0.0001	4.95508	1.9228
TBIG008435	ENSMUSG00000043811.L01	65079	Y	Rtn4r	reticulon 4 receptor [Source:MGI Symbol;Acc:MGI:2136886]	0.9	3.4	0.0064	0.806766	1.91754
TBIG016605	ENSMUSG00000047963	52331	Y	Stbd1	starch binding domain 1 [Source:MGI Symbol;Acc:MGI:1261768]	6.1	23.02	0.0001	3.56681	1.91601
TBIG001179	XLOC_001179	NA	Y	env	Envelope glycoprotein [Source:SWISS;Acc:P31789]	0.39	1.47	0.0183	-0.401319	1.91427
TBIG018675	ENSMUSG00000037621.L01	71093	Y	Atoh8	atonal bHLH transcription factor 8 [Source:MGI Symbol;Acc:MGI:1918343]	0.9	3.35	0.0026	0.796079	1.89616
TBIG000878	ENSMUSG00000026389.L01	68428	Y	Steap3	STEAP family member 3 [Source:MGI Symbol;Acc:MGI:1915678]	1.72	6.35	0.0014	1.72458	1.88435
TBIG000097	ENSMUSG00000045954	20324	Y	Sdpr	serum deprivation response [Source:MGI Symbol;Acc:MGI:99513]	0.37	1.36	0.0101	-0.495398	1.87801
TBIG001153	ENSMUSG00000026628.L01	11910	Y	Atf3	activating transcription factor 3 [Source:MGI Symbol;Acc:MGI:109384]	33.02	120.59	0.0001	5.97962	1.8687
TBIG011154	ENSMUSG00000024924.L01	22359	Y	Vldlr	very low density lipoprotein receptor [Source:MGI Symbol;Acc:MGI:98935]	7.66	27.91	0.0001	3.87003	1.86537
TBIG004528	ENSMUSG00000021203.L01	68149	Y	Otub2	OTU domain, ubiquitin aldehyde binding 2 [Source:MGI Symbol;Acc:MGI:1915399]	3.64	13.06	0.0001	2.78551	1.84314
TBIG007486	ENSMUSG00000022330.L01	107587	Y	Osr2	odd-skipped related 2 [Source:MGI Symbol;Acc:MGI:1930813]	0.68	2.43	0.0167	0.362281	1.83735
TBIG001106	XLOC_001106	NA	Y	-	-	0.22	0.78	0.0278	-1.27144	1.82597
TBIG017500	ENSMUSG00000066682.L01	545812	Y	Pilrb2	paired immunoglobin-like type 2 receptor beta 2 [Source:MGI Symbol;Acc:MGI:2450535]	0.19	0.67	0.0416	-1.48685	1.81816
TBIG023382	ENSMUSG00000043587.L01	235534	Y	Pxylp1	2-phosphoxylose phosphatase 1 [Source:MGI Symbol;Acc:MGI:2442444]	0.5	1.76	0.0469	-0.0922123	1.81558
TBIG022157	ENSMUSG00000053399.L01	208936	Y	Adamts18	a disintegrin-like and metallopeptidase (reprolysin type) with thrombospondin type 1 motif, 18 [Source:MGI Symbol;Acc:MGI:2442600]	0.43	1.5	0.0046	-0.316314	1.80255
TBIG003324	ENSMUSG00000020142.L01	55963	Y	Slc1a4	solute carrier family 1 (glutamate/neutral amino acid transporter), member 4 [Source:MGI Symbol;Acc:MGI:2135601]	14.75	51.38	0.0001	4.78289	1.80049
TBIG017075	XLOC_017075	NA	Y	C2orf16	Uncharacterized protein C2orf16 [Source:SWISS;Acc:Q68DN1]	0.89	3.1	0.0002	0.732073	1.80039
TBIG010229	XLOC_010229	NA	Y	IN	Probable Pol polyprotein [Source:SWISS;Acc:P12894]	0.24	0.83	0.014	-1.16386	1.79008
TBIG000234	XLOC_000234	NA	Y	Ugt1a6	UDP-glucuronosyltransferase 1-6 [Source:SWISS;Acc:Q64435]	0.87	3	0.0054	0.692025	1.78588
TBIG017581	ENSMUSG00000041132.L01	100637	Y	N4bp2l1	NEDD4 binding protein 2-like 1 [Source:MGI Symbol;Acc:MGI:2140872]	2.61	8.98	0.0068	2.27538	1.78267
TBIG002091	ENSMUSG00000003344.L01	208198	Y	Btbd2	BTB (POZ) domain containing 2 [Source:MGI Symbol;Acc:MGI:1933831]	2.62	8.95	0.0037	2.27573	1.77232
TBIG021583	ENSMUSG00000031762	17750	Y	Mt2	metallothionein 2 [Source:MGI Symbol;Acc:MGI:97172]	123.57	421.97	0.0001	7.83509	1.77181
TBIG001488	ENSMUSG00000037868.L01	13654	Y	Egr2	early growth response 2 [Source:MGI Symbol;Acc:MGI:95296]	1.16	3.92	0.0291	1.09249	1.75673
TBIG018289	ENSMUSG00000055172	50909	Y	C1ra	complement component 1, r subcomponent A [Source:MGI Symbol;Acc:MGI:1355313]	0.22	0.74	0.0467	-1.30941	1.75002
TBIG005183	XLOC_005183	NA	Y	-	-	0.25	0.84	0.0456	-1.12577	1.74846
TBIG022413	ENSMUSG00000032177.L01	18577	Y	Pde4a	phosphodiesterase 4A, cAMP specific [Source:MGI Symbol;Acc:MGI:99558]	0.37	1.24	0.0135	-0.562031	1.74474
TBIG014085	ENSMUSG00000038393	56338	Y	Txnip	thioredoxin interacting protein [Source:MGI Symbol;Acc:MGI:1889549]	32.23	107.69	0.0001	5.88054	1.74041
TBIG022658	ENSMUSG00000066607.L01	319477	Y	6030419C18Rik	RIKEN cDNA 6030419C18 gene [Source:MGI Symbol;Acc:MGI:2442108]	0.3	0.98	0.0467	-0.883056	1.70782
TBIG011180	ENSMUSG00000024778	14102	Y	Fas	Fas (TNF receptor superfamily member 6) [Source:MGI Symbol;Acc:MGI:95484]	4.33	14.12	0.005	2.96702	1.7053
TBIG016643	ENSMUSG00000029314	231510	Y	Agpat9	1-acylglycerol-3-phosphate O-acyltransferase 9 [Source:MGI Symbol;Acc:MGI:3603816]	4.33	14.1	0.0006	2.966	1.70326
TBIG018999	ENSMUSG00000030268.L01	12035	Y	Bcat1	branched chain aminotransferase 1, cytosolic [Source:MGI Symbol;Acc:MGI:104861]	2.4	7.76	0.0014	2.10955	1.69302
TBIG014845	XLOC_014845	NA	Y	pol	Putative Pol polyprotein [Source:SWISS;Acc:P11368]	0.99	3.19	0.0021	0.829528	1.68806
TBIG010130	ENSMUSG00000024164.L01	12266	Y	C3	complement component 3 [Source:MGI Symbol;Acc:MGI:88227]	10.73	34.33	0.0004	4.26249	1.67782
TBIG003266	ENSMUSG00000034570.L01	170835	Y	Inpp5j	inositol polyphosphate 5-phosphatase J [Source:MGI Symbol;Acc:MGI:2158663]	1.99	6.36	0.0024	1.8309	1.67626
TBIG012065	ENSMUSG00000048388	241520	Y	Fam171b	family with sequence similarity 171, member B [Source:MGI Symbol;Acc:MGI:2444579]	0.44	1.4	0.0107	-0.349499	1.66985
TBIG009270	XLOC_009270	NA	Y	-	-	0.43	1.36	0.0366	-0.386992	1.6612
TBIG017501	ENSMUSG00000029727.L01	13113	Y	Cyp3a13	cytochrome P450, family 3, subfamily a, polypeptide 13 [Source:MGI Symbol;Acc:MGI:88610]	0.44	1.39	0.043	-0.35467	1.65951
TBIG015451	ENSMUSG00000029019.L01	18158	Y	Nppb	natriuretic peptide type B [Source:MGI Symbol;Acc:MGI:97368]	3.39	10.68	0.0118	2.58906	1.65555
TBIG003271	ENSMUSG00000020432	21452	Y	Tcn2	transcobalamin 2 [Source:MGI Symbol;Acc:MGI:98534]	2.73	8.59	0.0026	2.27578	1.65376
TBIG011363	ENSMUSG00000056185.L01	225861	Y	Snx32	sorting nexin 32 [Source:MGI Symbol;Acc:MGI:2444704]	0.89	2.78	0.014	0.653481	1.64321
TBIG001588	ENSMUSG00000035504.L01	70335	Y	Reep6	receptor accessory protein 6 [Source:MGI Symbol;Acc:MGI:1917585]	8.24	25.31	0.001	3.85214	1.61899
TBIG022941	ENSMUSG00000041608.L01	215446	Y	Entpd3	ectonucleoside triphosphate diphosphohydrolase 3 [Source:MGI Symbol;Acc:MGI:1321386]	0.71	2.17	0.0251	0.311793	1.6118
TBIG019555	XLOC_019555	NA	Y	Rasip1	Ras-interacting protein 1 [Source:SWISS;Acc:Q3U0S6]	3.96	12.06	0.0008	2.78883	1.60666
TBIG010962	ENSMUSG00000075296	621603	Y	Aldh3b2	aldehyde dehydrogenase 3 family, member B2 [Source:MGI Symbol;Acc:MGI:2147613]	1.01	3.07	0.0147	0.816297	1.60388
TBIG004811	ENSMUSG00000002020.L01	16997	Y	Ltbp2	latent transforming growth factor beta binding protein 2 [Source:MGI Symbol;Acc:MGI:99502]	11.22	34.1	0.0001	4.28985	1.6037
TBIG013209	ENSMUSG00000040093.L01	171543	Y	Bmf	BCL2 modifying factor [Source:MGI Symbol;Acc:MGI:2176433]	1.12	3.37	0.0367	0.958124	1.58925
TBIG012175	ENSMUSG00000027253.L01	228357	Y	Lrp4	low density lipoprotein receptor-related protein 4 [Source:MGI Symbol;Acc:MGI:2442252]	0.28	0.84	0.0256	-1.04402	1.58496
TBIG019232	ENSMUSG00000002083.L01	170770	Y	Bbc3	BCL2 binding component 3 [Source:MGI Symbol;Acc:MGI:2181667]	3.12	9.36	0.0057	2.43403	1.58496
TBIG013990	ENSMUSG00000042404.L01	229541	Y	Dennd4b	DENN/MADD domain containing 4B [Source:MGI Symbol;Acc:MGI:2446201]	1.07	3.19	0.0078	0.885584	1.57595
TBIG003867	XLOC_003867	NA	Y	-	-	0.67	1.99	0.0263	0.207501	1.57054
TBIG022222	XLOC_022222	NA	Y	-	-	2.07	6.14	0.011	1.83393	1.56861
TBIG004016	ENSMUSG00000052949.L01	217340	Y	Rnf157	ring finger protein 157 [Source:MGI Symbol;Acc:MGI:2442484]	3.7	10.88	0.0154	2.66557	1.55608
TBIG001047	ENSMUSG00000026674.L01	18214	Y	Ddr2	discoidin domain receptor family, member 2 [Source:MGI Symbol;Acc:MGI:1345277]	1.76	5.15	0.0012	1.59007	1.549
TBIG013783	ENSMUSG00000069114.L01	229055	Y	Zbtb10	zinc finger and BTB domain containing 10 [Source:MGI Symbol;Acc:MGI:2139883]	1.24	3.61	0.0021	1.08117	1.54166
TBIG002486	ENSMUSG00000034394.L01	16878	Y	Lif	leukemia inhibitory factor [Source:MGI Symbol;Acc:MGI:96787]	21.79	63.06	0.0083	5.21212	1.53306
TBIG009333	ENSMUSG00000048249.L01	77128	Y	Crebrf	CREB3 regulatory factor [Source:MGI Symbol;Acc:MGI:1924378]	2.63	7.6	0.0011	2.16053	1.53094
TBIG016593	ENSMUSG00000029380.L01	14825	Y	Cxcl1	chemokine (C-X-C motif) ligand 1 [Source:MGI Symbol;Acc:MGI:108068]	175.06	504.45	0.0001	8.21514	1.52686
TBIG010846	ENSMUSG00000059336.L01	108052	Y	Slc14a1	solute carrier family 14 (urea transporter), member 1 [Source:MGI Symbol;Acc:MGI:1351654]	0.38	1.09	0.0372	-0.6358	1.52026
TBIG021587	ENSMUSG00000031770.L01	64209	Y	Herpud1	homocysteine-inducible, endoplasmic reticulum stress-inducible, ubiquitin-like domain member 1 [Source:MGI Symbol;Acc:MGI:1927406]	34.07	97.69	0.0012	5.85028	1.51971
TBIG000052	ENSMUSG00000037447.L01	214855	Y	Arid5a	AT rich interactive domain 5A (MRF1-like) [Source:MGI Symbol;Acc:MGI:2443039]	6.74	19.22	0.0235	3.50864	1.51179
TBIG009372	ENSMUSG00000024030.L01	11307	Y	Abcg1	ATP-binding cassette, sub-family G (WHITE), member 1 [Source:MGI Symbol;Acc:MGI:107704]	1.5	4.26	0.0034	1.33791	1.50589
TBIG011319	ENSMUSG00000024885	67689	Y	Aldh3b1	aldehyde dehydrogenase 3 family, member B1 [Source:MGI Symbol;Acc:MGI:1914939]	0.67	1.9	0.0397	0.174116	1.50377
TBIG014233	ENSMUSG00000055301.L01	11529	Y	Adh7	alcohol dehydrogenase 7 (class IV), mu or sigma polypeptide [Source:MGI Symbol;Acc:MGI:87926]	2.01	5.69	0.0038	1.75781	1.50123
TBIG015885	ENSMUSG00000028539.L01	11876	Y	Artn	artemin [Source:MGI Symbol;Acc:MGI:1333791]	16.58	46.75	0.0054	4.79913	1.49552
TBIG018599	ENSMUSG00000036390.L01	13197	Y	Gadd45a	growth arrest and DNA-damage-inducible 45 alpha [Source:MGI Symbol;Acc:MGI:107799]	10.96	30.77	0.0008	4.19881	1.48928
TBIG021988	ENSMUSG00000064325.L01	15245	Y	Hhip	Hedgehog-interacting protein [Source:MGI Symbol;Acc:MGI:1341847]	0.52	1.45	0.0165	-0.203682	1.47947
TBIG008390	ENSMUSG00000071669.L01	74478	Y	Snx29	sorting nexin 29 [Source:MGI Symbol;Acc:MGI:1921728]	1.58	4.38	0.028	1.39543	1.47101
TBIG002839	ENSMUSG00000005951.L01	74637	Y	Shpk	sedoheptulokinase [Source:MGI Symbol;Acc:MGI:1921887]	0.7	1.94	0.0255	0.220742	1.47063
TBIG016599	ENSMUSG00000034981.L01	231440	Y	Parm1	prostate androgen-regulated mucin-like protein 1 [Source:MGI Symbol;Acc:MGI:2443349]	0.74	2.04	0.015	0.297083	1.46297
TBIG001607	ENSMUSG00000034949.L01	103406	Y	Zfr2	zinc finger RNA binding protein 2 [Source:MGI Symbol;Acc:MGI:2143792]	1.07	2.93	0.0425	0.824256	1.45329
TBIG020540	ENSMUSG00000040435.L01	17872	Y	Ppp1r15a	protein phosphatase 1, regulatory (inhibitor) subunit 15A [Source:MGI Symbol;Acc:MGI:1927072]	30.75	83.76	0.0001	5.66535	1.44568
TBIG018868	ENSMUSG00000004267.L01	13807	Y	Eno2	enolase 2, gamma neuronal [Source:MGI Symbol;Acc:MGI:95394]	3.09	8.39	0.0106	2.34814	1.44106
TBIG007930	ENSMUSG00000022602	11838	Y	Arc	activity regulated cytoskeletal-associated protein [Source:MGI Symbol;Acc:MGI:88067]	3.22	8.7	0.0019	2.40404	1.43395
TBIG003717	ENSMUSG00000018427	77864	Y	Ypel2	yippee-like 2 (Drosophila) [Source:MGI Symbol;Acc:MGI:1925114]	0.68	1.82	0.0192	0.153773	1.42033
TBIG002032	ENSMUSG00000001119.L01	12833	Y	Col6a1	collagen, type VI, alpha 1 [Source:MGI Symbol;Acc:MGI:88459]	0.71	1.9	0.0126	0.215945	1.42011
TBIG021082	ENSMUSG00000037887.L01	18218	Y	Dusp8	dual specificity phosphatase 8 [Source:MGI Symbol;Acc:MGI:106626]	5.69	15.07	0.0067	3.21102	1.40518
TBIG010755	ENSMUSG00000071858.L01	225443	Y	Gm94	predicted gene 94 [Source:MGI Symbol;Acc:MGI:2684940]	11.44	30.17	0.0211	4.21553	1.39903
TBIG019409	ENSMUSG00000037337.L01	26411	Y	Map4k1	mitogen-activated protein kinase kinase kinase kinase 1 [Source:MGI Symbol;Acc:MGI:1346882]	0.44	1.16	0.0455	-0.48515	1.39855
TBIG001025	ENSMUSG00000026576	11931	Y	Atp1b1	ATPase, Na+/K+ transporting, beta 1 polypeptide [Source:MGI Symbol;Acc:MGI:88108]	12.66	33.09	0.0228	4.35526	1.38612
TBIG017964	XLOC_017964	NA	Y	Gpnmb	Transmembrane glycoprotein NMB [Source:SWISS;Acc:Q99P91]	19.05	49.73	0.0029	4.94388	1.38433
TBIG018819	ENSMUSG00000030123.L01	67784	Y	Plxnd1	plexin D1 [Source:MGI Symbol;Acc:MGI:2154244]	2.99	7.78	0.0014	2.26996	1.37962
TBIG006738	ENSMUSG00000040618.L01	74551	Y	Pck2	phosphoenolpyruvate carboxykinase 2 (mitochondrial) [Source:MGI Symbol;Acc:MGI:1860456]	18.11	47.06	0.0003	4.86757	1.37771
TBIG020245	ENSMUSG00000002983.L01	19698	Y	Relb	avian reticuloendotheliosis viral (v-rel) oncogene related B [Source:MGI Symbol;Acc:MGI:103289]	8.69	22.5	0.0022	3.8056	1.3725
TBIG003691	ENSMUSG00000020682.L01	118453	Y	Mmp28	matrix metallopeptidase 28 (epilysin) [Source:MGI Symbol;Acc:MGI:2153062]	4.72	12.22	0.0021	2.92498	1.37239
TBIG016598	ENSMUSG00000029378	11839	Y	Areg	amphiregulin [Source:MGI Symbol;Acc:MGI:88068]	10.51	27.08	0.0032	4.07642	1.36547
TBIG000687	ENSMUSG00000025993.L01	53945	Y	Slc40a1	solute carrier family 40 (iron-regulated transporter), member 1 [Source:MGI Symbol;Acc:MGI:1315204]	2.29	5.89	0.0163	1.87681	1.36292
TBIG001670	ENSMUSG00000020019.L01	57764	Y	Ntn4	netrin 4 [Source:MGI Symbol;Acc:MGI:1888978]	1	2.57	0.0457	0.680884	1.36177
TBIG016000	ENSMUSG00000028893	230784	Y	Sesn2	sestrin 2 [Source:MGI Symbol;Acc:MGI:2651874]	7.32	18.74	0.0014	3.54995	1.35621
TBIG011978	ENSMUSG00000026764.L01	16574	Y	Kif5c	kinesin family member 5C [Source:MGI Symbol;Acc:MGI:1098269]	3.44	8.77	0.0056	2.45749	1.35017
TBIG011568	ENSMUSG00000025007.L01	56454	Y	Aldh18a1	aldehyde dehydrogenase 18 family, member A1 [Source:MGI Symbol;Acc:MGI:1888908]	58.06	147.6	0.0008	6.53251	1.34608
TBIG002841	ENSMUSG00000043029.L01	246788	Y	Trpv3	transient receptor potential cation channel, subfamily V, member 3 [Source:MGI Symbol;Acc:MGI:2181407]	5.95	15.07	0.0018	3.24325	1.34072
TBIG010787	ENSMUSG00000043079.L01	104027	Y	Synpo	synaptopodin [Source:MGI Symbol;Acc:MGI:1099446]	1.53	3.87	0.0066	1.28293	1.3388
TBIG021593	ENSMUSG00000031778.L01	20312	Y	Cx3cl1	chemokine (C-X3-C motif) ligand 1 [Source:MGI Symbol;Acc:MGI:1097153]	2.33	5.87	0.0077	1.88685	1.33303
TBIG001636	ENSMUSG00000020034.L01	216198	Y	Tcp11l2	t-complex 11 (mouse) like 2 [Source:MGI Symbol;Acc:MGI:2444679]	2.53	6.37	0.012	2.00522	1.33216
TBIG017257	ENSMUSG00000029333.L01	320292	Y	Rasgef1b	RasGEF domain family, member 1B [Source:MGI Symbol;Acc:MGI:2443755]	1.2	3.02	0.0342	0.928791	1.33151
TBIG007469	ENSMUSG00000022265	11732	Y	Ank	progressive ankylosis [Source:MGI Symbol;Acc:MGI:3045421]	4.41	11.04	0.0046	2.80272	1.32389
TBIG017283	XLOC_017283	NA	Y	GBP6	Guanylate-binding protein 6 [Source:SWISS;Acc:Q6ZN66]	0.42	1.05	0.0397	-0.590575	1.32193
TBIG014767	ENSMUSG00000028179.L01	107869	Y	Cth	cystathionase (cystathionine gamma-lyase) [Source:MGI Symbol;Acc:MGI:1339968]	15.16	37.9	0.0012	4.58316	1.32193
TBIG000413	ENSMUSG00000026473.L01	14645	Y	Glul	glutamate-ammonia ligase (glutamine synthetase) [Source:MGI Symbol;Acc:MGI:95739]	4.39	10.94	0.0123	2.79288	1.31732
TBIG007956	ENSMUSG00000075590.L01	223649	Y	Nrbp2	nuclear receptor binding protein 2 [Source:MGI Symbol;Acc:MGI:2385017]	3	7.47	0.0087	2.24304	1.31615
TBIG010738	ENSMUSG00000052102.L01	26384	Y	Gnpda1	glucosamine-6-phosphate deaminase 1 [Source:MGI Symbol;Acc:MGI:1347054]	8.76	21.75	0.0071	3.78694	1.31201
TBIG021342	ENSMUSG00000031490	13685	Y	Eif4ebp1	eukaryotic translation initiation factor 4E binding protein 1 [Source:MGI Symbol;Acc:MGI:103267]	53.76	133.47	0.0009	6.40442	1.31191
TBIG021331	ENSMUSG00000031565.L01	14182	Y	Fgfr1	fibroblast growth factor receptor 1 [Source:MGI Symbol;Acc:MGI:95522]	1.17	2.88	0.0428	0.876289	1.29956
TBIG016588	ENSMUSG00000029371.L01	20311	Y	Cxcl5	chemokine (C-X-C motif) ligand 5 [Source:MGI Symbol;Acc:MGI:1096868]	40.91	100.63	0.0015	6.00365	1.29854
TBIG022165	ENSMUSG00000034308.L01	74032	Y	Sdr42e1	short chain dehydrogenase/reductase family 42E, member 1 [Source:MGI Symbol;Acc:MGI:1921282]	1.06	2.6	0.0418	0.731288	1.29445
TBIG013219	ENSMUSG00000048647.L01	241624	Y	Exd1	exonuclease 3'-5' domain containing 1 [Source:MGI Symbol;Acc:MGI:3045306]	0.72	1.76	0.0283	0.170822	1.28951
TBIG001617	ENSMUSG00000034771.L01	21886	Y	Tle2	transducin-like enhancer of split 2, homolog of Drosophila E(spl) [Source:MGI Symbol;Acc:MGI:104635]	2.86	6.99	0.0154	2.16065	1.28928
TBIG003782	ENSMUSG00000038453.L01	56013	Y	Srcin1	SRC kinase signaling inhibitor 1 [Source:MGI Symbol;Acc:MGI:1933179]	1.6	3.91	0.0078	1.32262	1.2891
TBIG004037	ENSMUSG00000033880.L01	19039	Y	Lgals3bp	lectin, galactoside-binding, soluble, 3 binding protein [Source:MGI Symbol;Acc:MGI:99554]	1.7	4.15	0.0236	1.40932	1.28758
TBIG020711	ENSMUSG00000030747.L01	67800	Y	Dgat2	diacylglycerol O-acyltransferase 2 [Source:MGI Symbol;Acc:MGI:1915050]	3.8	9.26	0.0182	2.56851	1.28501
TBIG001947	ENSMUSG00000038151.L01	12142	Y	Prdm1	PR domain containing 1, with ZNF domain [Source:MGI Symbol;Acc:MGI:99655]	0.53	1.29	0.0367	-0.274282	1.28331
TBIG010407	XLOC_010407	NA	Y	Dsg1a	Desmoglein-1-alpha [Source:SWISS;Acc:Q61495]	0.93	2.26	0.0228	0.535813	1.28102
TBIG003085	ENSMUSG00000001751.L01	27419	Y	Naglu	alpha-N-acetylglucosaminidase (Sanfilippo disease IIIB) [Source:MGI Symbol;Acc:MGI:1351641]	2.15	5.22	0.0473	1.74419	1.27971
TBIG004756	ENSMUSG00000021094	66375	Y	Dhrs7	dehydrogenase/reductase (SDR family) member 7 [Source:MGI Symbol;Acc:MGI:1913625]	9.92	23.96	0.0076	3.94645	1.27222
TBIG001394	ENSMUSG00000019843.L01	14360	Y	Fyn	Fyn proto-oncogene [Source:MGI Symbol;Acc:MGI:95602]	14.81	35.56	0.0293	4.52034	1.26368
TBIG022731	ENSMUSG00000034858.L01	235493	Y	Fam214a	family with sequence similarity 214, member A [Source:MGI Symbol;Acc:MGI:2387648]	2.66	6.38	0.0067	2.04249	1.26213
TBIG018703	ENSMUSG00000005667.L01	17768	Y	Mthfd2	methylenetetrahydrofolate dehydrogenase (NAD+ dependent), methenyltetrahydrofolate cyclohydrolase [Source:MGI Symbol;Acc:MGI:1338850]	66.28	157.9	0.0012	6.67668	1.25237
TBIG022926	ENSMUSG00000038775.L01	22351	Y	Vill	villin-like [Source:MGI Symbol;Acc:MGI:1201781]	4.15	9.88	0.0258	2.67881	1.2514
TBIG004923	ENSMUSG00000072812.L01	None	Y	Ahnak2	AHNAK nucleoprotein 2 [Source:MGI Symbol;Acc:MGI:2144831]	8.49	20.12	0.0016	3.70816	1.24479
TBIG016831	ENSMUSG00000040557.L01	79565	Y	Wbscr27	Williams Beuren syndrome chromosome region 27 (human) [Source:MGI Symbol;Acc:MGI:1933146]	4.24	10.02	0.0402	2.70444	1.24075
TBIG011140	ENSMUSG00000033863.L01	16601	Y	Klf9	Kruppel-like factor 9 [Source:MGI Symbol;Acc:MGI:1333856]	4.4	10.37	0.0044	2.75592	1.23684
TBIG005739	XLOC_005739	NA	Y	gag	Gag polyprotein [Source:SWISS;Acc:Q27ID9]	5.96	14.01	0.0132	3.19185	1.23307
TBIG009901	ENSMUSG00000024055.L01	170716	Y	Cyp4f13	cytochrome P450, family 4, subfamily f, polypeptide 13 [Source:MGI Symbol;Acc:MGI:2158641]	3.13	7.3	0.0479	2.25703	1.22173
TBIG024628	ENSMUSG00000031431.L01	14605	Y	Tsc22d3	TSC22 domain family, member 3 [Source:MGI Symbol;Acc:MGI:1196284]	10.21	23.81	0.0065	3.9627	1.22158
TBIG012338	ENSMUSG00000042851.L01	78751	Y	Zc3h6	zinc finger CCCH type containing 6 [Source:MGI Symbol;Acc:MGI:1926001]	1.13	2.63	0.0245	0.785693	1.21874
TBIG022075	ENSMUSG00000036534.L01	234595	Y	Slc38a7	solute carrier family 38, member 7 [Source:MGI Symbol;Acc:MGI:2679005]	11.31	26.27	0.0033	4.10744	1.21582
TBIG001028	ENSMUSG00000040848.L01	108735	Y	Sft2d2	SFT2 domain containing 2 [Source:MGI Symbol;Acc:MGI:1917362]	29.94	69.53	0.0016	5.51178	1.21556
TBIG015874	ENSMUSG00000028680.L01	12795	Y	Plk3	polo-like kinase 3 [Source:MGI Symbol;Acc:MGI:109604]	10.34	23.98	0.0032	3.97696	1.2136
TBIG004714	ENSMUSG00000021025.L01	18035	Y	Nfkbia	nuclear factor of kappa light polypeptide gene enhancer in B cells inhibitor, alpha [Source:MGI Symbol;Acc:MGI:104741]	48.57	112.31	0.002	6.20667	1.20935
TBIG008141	ENSMUSG00000054855.L01	223881	Y	Rnd1	Rho family GTPase 1 [Source:MGI Symbol;Acc:MGI:2444878]	5	11.54	0.0381	2.92525	1.20664
TBIG010959	ENSMUSG00000024843.L01	12660	Y	Chka	choline kinase alpha [Source:MGI Symbol;Acc:MGI:107760]	45.96	105.99	0.0063	6.12505	1.20548
TBIG005392	ENSMUSG00000038415	15220	Y	Foxq1	forkhead box Q1 [Source:MGI Symbol;Acc:MGI:1298228]	4.52	10.4	0.0132	2.77742	1.20219
TBIG003993	ENSMUSG00000034586.L01	217310	Y	Hid1	HID1 domain containing [Source:MGI Symbol;Acc:MGI:2445087]	8.42	19.36	0.0226	3.67441	1.20119
TBIG003771	ENSMUSG00000038615.L01	18023	Y	Nfe2l1	nuclear factor, erythroid derived 2,-like 1 [Source:MGI Symbol;Acc:MGI:99421]	105.2	241.41	0.0392	7.31617	1.19835
TBIG000836	ENSMUSG00000026313.L01	208727	Y	Hdac4	histone deacetylase 4 [Source:MGI Symbol;Acc:MGI:3036234]	6.2	14.21	0.0352	3.23055	1.19657
TBIG015453	ENSMUSG00000029009.L01	17769	Y	Mthfr	5,10-methylenetetrahydrofolate reductase [Source:MGI Symbol;Acc:MGI:106639]	7.28	16.58	0.0274	3.45766	1.18743
TBIG014850	XLOC_014850	NA	Y	-	-	1.84	4.19	0.0211	1.47333	1.18724
TBIG017073	ENSMUSG00000038564.L01	67661	Y	Ift172	intraflagellar transport 172 [Source:MGI Symbol;Acc:MGI:2682064]	5.33	12.12	0.0252	3.00673	1.18518
TBIG019927	ENSMUSG00000042675.L01	66090	Y	Ypel3	yippee-like 3 (Drosophila) [Source:MGI Symbol;Acc:MGI:1913340]	10.14	23	0.0124	3.93277	1.18158
TBIG014155	ENSMUSG00000050947	229715	Y	Amigo1	adhesion molecule with Ig like domain 1 [Source:MGI Symbol;Acc:MGI:2653612]	1.96	4.44	0.0396	1.56071	1.17971
TBIG007757	ENSMUSG00000023034.L01	15370	Y	Nr4a1	nuclear receptor subfamily 4, group A, member 1 [Source:MGI Symbol;Acc:MGI:1352454]	12.14	27.46	0.006	4.19048	1.17756
TBIG016540	ENSMUSG00000049907	68939	Y	Rasl11b	RAS-like, family 11, member B [Source:MGI Symbol;Acc:MGI:1916189]	1.89	4.27	0.0474	1.50631	1.17585
TBIG018186	ENSMUSG00000035158.L01	17342	Y	Mitf	microphthalmia-associated transcription factor [Source:MGI Symbol;Acc:MGI:104554]	0.8	1.8	0.045	0.263034	1.16993
TBIG010509	ENSMUSG00000055561.L01	72432	Y	Spink5	serine peptidase inhibitor, Kazal type 5 [Source:MGI Symbol;Acc:MGI:1919682]	8.46	18.83	0.0039	3.65781	1.1543
TBIG012394	ENSMUSG00000063873.L01	94249	Y	Slc24a3	solute carrier family 24 (sodium/potassium/calcium exchanger), member 3 [Source:MGI Symbol;Acc:MGI:2137513]	10.18	22.59	0.0078	3.92264	1.14995
TBIG019866	ENSMUSG00000055116.L01	11865	Y	Arntl	aryl hydrocarbon receptor nuclear translocator-like [Source:MGI Symbol;Acc:MGI:1096381]	7.2	15.96	0.0065	3.42219	1.14839
TBIG001539	ENSMUSG00000000732.L01	50723	Y	Icosl	icos ligand [Source:MGI Symbol;Acc:MGI:1354701]	1.17	2.58	0.0474	0.79694	1.14086
TBIG018413	ENSMUSG00000029752.L01	27053	Y	Asns	asparagine synthetase [Source:MGI Symbol;Acc:MGI:1350929]	85.78	188.98	0.0029	6.99233	1.13952
TBIG015280	ENSMUSG00000042608.L01	74178	Y	Stk40	serine/threonine kinase 40 [Source:MGI Symbol;Acc:MGI:1921428]	4.63	10.08	0.0132	2.77222	1.12241
TBIG011412	ENSMUSG00000010095.L01	17254	Y	Slc3a2	solute carrier family 3 (activators of dibasic and neutral amino acid transport), member 2 [Source:MGI Symbol;Acc:MGI:96955]	167.75	363.13	0.0062	7.94726	1.11417
TBIG013291	ENSMUSG00000027399.L01	16175	Y	Il1a	interleukin 1 alpha [Source:MGI Symbol;Acc:MGI:96542]	75.61	163.3	0.0039	6.79594	1.11088
TBIG009734	ENSMUSG00000023883.L01	72057	Y	Phf10	PHD finger protein 10 [Source:MGI Symbol;Acc:MGI:1919307]	48.7	105.12	0.0083	6.16087	1.11004
TBIG002146	ENSMUSG00000050108.L01	270757	Y	Bpifc	BPI fold containing family C [Source:MGI Symbol;Acc:MGI:3026884]	2.11	4.54	0.042	1.62997	1.10545
TBIG020354	ENSMUSG00000040703.L01	74134	Y	Cyp2s1	cytochrome P450, family 2, subfamily s, polypeptide 1 [Source:MGI Symbol;Acc:MGI:1921384]	3.77	8.09	0.0318	2.46535	1.10158
TBIG004569	ENSMUSG00000021271.L01	72805	Y	Zfp839	zinc finger protein 839 [Source:MGI Symbol;Acc:MGI:1920055]	1.37	2.93	0.0382	1.00254	1.09672
TBIG020255	ENSMUSG00000049848.L01	319930	Y	Ceacam19	carcinoembryonic antigen-related cell adhesion molecule 19 [Source:MGI Symbol;Acc:MGI:2443001]	1.98	4.23	0.0318	1.53308	1.09516
TBIG011278	ENSMUSG00000034765.L01	240672	Y	Dusp5	dual specificity phosphatase 5 [Source:MGI Symbol;Acc:MGI:2685183]	16.26	34.56	0.008	4.56714	1.08778
TBIG008880	ENSMUSG00000033187.L01	212998	Y	BC016579	cDNA sequence, BC016579 [Source:MGI Symbol;Acc:MGI:2384848]	5.93	12.53	0.0222	3.10767	1.07928
TBIG010623	ENSMUSG00000039840.L01	100502841	Y	Epg5	ectopic P-granules autophagy protein 5 homolog (C. elegans) [Source:MGI Symbol;Acc:MGI:1918673]	4.47	9.44	0.0045	2.69953	1.07851
TBIG020463	ENSMUSG00000056216.L01	12611	Y	Cebpg	CCAAT/enhancer binding protein (C/EBP), gamma [Source:MGI Symbol;Acc:MGI:104982]	25.29	52.86	0.0155	5.1923	1.06361
TBIG001971	ENSMUSG00000020108.L01	74747	Y	Ddit4	DNA-damage-inducible transcript 4 [Source:MGI Symbol;Acc:MGI:1921997]	148.38	310.11	0.0073	7.74489	1.06348
TBIG007103	ENSMUSG00000021830.L01	70561	Y	Txndc16	thioredoxin domain containing 16 [Source:MGI Symbol;Acc:MGI:1917811]	4.16	8.69	0.0267	2.58797	1.06277
TBIG012669	ENSMUSG00000026672.L01	71648	Y	Optn	optineurin [Source:MGI Symbol;Acc:MGI:1918898]	7.28	15.17	0.0164	3.39354	1.05921
TBIG017575	ENSMUSG00000041313.L01	11987	Y	Slc7a1	solute carrier family 7 (cationic amino acid transporter, y+ system), member 1 [Source:MGI Symbol;Acc:MGI:88117]	61.24	127.28	0.0137	6.46413	1.05546
TBIG002279	ENSMUSG00000025383	83430	Y	Il23a	interleukin 23, alpha subunit p19 [Source:MGI Symbol;Acc:MGI:1932410]	6.57	13.65	0.0351	3.24336	1.05494
TBIG007607	ENSMUSG00000096210.L01	14958	Y	H1f0	H1 histone family, member 0 [Source:MGI Symbol;Acc:MGI:95893]	172.33	356.96	0.0109	7.95432	1.05059
TBIG000198	ENSMUSG00000026142	76867	Y	Rhbdd1	rhomboid domain containing 1 [Source:MGI Symbol;Acc:MGI:1924117]	9.6	19.78	0.0104	3.7845	1.04294
TBIG006804	ENSMUSG00000022037.L01	12759	Y	Clu	clusterin [Source:MGI Symbol;Acc:MGI:88423]	4.29	8.8	0.0348	2.61924	1.03653
TBIG014379	ENSMUSG00000036432.L01	20439	Y	Siah2	seven in absentia 2 [Source:MGI Symbol;Acc:MGI:108062]	8.07	16.55	0.0252	3.53066	1.03619
TBIG015242	ENSMUSG00000028634.L01	16656	Y	Hivep3	human immunodeficiency virus type I enhancer binding protein 3 [Source:MGI Symbol;Acc:MGI:106589]	1.49	3.03	0.0199	1.08732	1.02401
TBIG022816	ENSMUSG00000032548.L01	24059	Y	Slco2a1	solute carrier organic anion transporter family, member 2a1 [Source:MGI Symbol;Acc:MGI:1346021]	6.66	13.53	0.0365	3.24681	1.02257
TBIG016127	ENSMUSG00000028599.L01	21938	Y	Tnfrsf1b	tumor necrosis factor receptor superfamily, member 1b [Source:MGI Symbol;Acc:MGI:1314883]	2.79	5.66	0.0367	1.99053	1.02054
TBIG023360	ENSMUSG00000056919.L01	382090	Y	Cep162	centrosomal protein 162 [Source:MGI Symbol;Acc:MGI:1925343]	6.23	12.62	0.0406	3.14844	1.01841
TBIG004064	ENSMUSG00000025140.L01	209027	Y	Pycr1	pyrroline-5-carboxylate reductase 1 [Source:MGI Symbol;Acc:MGI:2384795]	15.99	32.34	0.0241	4.50717	1.01615
TBIG015729	ENSMUSG00000050395.L01	326623	Y	Tnfsf15	tumor necrosis factor (ligand) superfamily, member 15 [Source:MGI Symbol;Acc:MGI:2180140]	1.79	3.6	0.0414	1.34398	1.00804
TBIG008657	ENSMUSG00000022895.L01	23872	Y	Ets2	E26 avian leukemia oncogene 2, 3' domain [Source:MGI Symbol;Acc:MGI:95456]	91.76	183.36	0.0288	7.01916	0.998742
TBIG020612	ENSMUSG00000042659	66412	Y	Arrdc4	arrestin domain containing 4 [Source:MGI Symbol;Acc:MGI:1913662]	6.76	13.5	0.0462	3.25596	0.997864
TBIG001976	ENSMUSG00000020099	107449	Y	Unc5b	unc-5 homolog B (C. elegans) [Source:MGI Symbol;Acc:MGI:894703]	14.3	28.3	0.0144	4.33034	0.984787
TBIG011595	ENSMUSG00000025198.L01	226144	Y	Erlin1	ER lipid raft associated 1 [Source:MGI Symbol;Acc:MGI:2387613]	34.86	68.88	0.0227	5.61476	0.982513
TBIG016344	ENSMUSG00000054099.L01	319653	Y	Slc25a40	solute carrier family 25, member 40 [Source:MGI Symbol;Acc:MGI:2442486]	6.49	12.82	0.0447	3.18927	0.982106
TBIG001868	ENSMUSG00000019852.L01	215821	Y	Arfgef3	ARFGEF family member 3 [Source:MGI Symbol;Acc:MGI:106387]	0.76	1.5	0.0444	0.0945169	0.980891
TBIG016776	ENSMUSG00000029470.L01	18438	Y	P2rx4	purinergic receptor P2X, ligand-gated ion channel 4 [Source:MGI Symbol;Acc:MGI:1338859]	16.49	32.45	0.0411	4.53183	0.976627
TBIG000360	ENSMUSG00000026456.L01	72017	Y	Cyb5r1	cytochrome b5 reductase 1 [Source:MGI Symbol;Acc:MGI:1919267]	45.19	88.75	0.0207	5.9848	0.973744
TBIG022014	ENSMUSG00000053560	15936	Y	Ier2	immediate early response 2 [Source:MGI Symbol;Acc:MGI:104815]	69.31	136.03	0.0127	6.60139	0.972789
TBIG016515	ENSMUSG00000037890.L01	213081	Y	Wdr19	WD repeat domain 19 [Source:MGI Symbol;Acc:MGI:2443231]	4.14	8.12	0.0486	2.53556	0.971849
TBIG000054	ENSMUSG00000037408	94220	Y	Cnnm4	cyclin M4 [Source:MGI Symbol;Acc:MGI:2151060]	4.5	8.8	0.0289	2.65371	0.967579
TBIG023882	ENSMUSG00000016239.L01	74365	Y	Lonrf3	LON peptidase N-terminal domain and ring finger 3 [Source:MGI Symbol;Acc:MGI:1921615]	6.3	12.3	0.0179	3.13797	0.965235
TBIG017483	ENSMUSG00000043279.L01	384309	Y	Trim56	tripartite motif-containing 56 [Source:MGI Symbol;Acc:MGI:2685298]	6.83	13.31	0.0246	3.25316	0.962553
TBIG017907	ENSMUSG00000029869.L01	13848	Y	Ephb6	Eph receptor B6 [Source:MGI Symbol;Acc:MGI:1096338]	7.6	14.79	0.0284	3.40627	0.960551
TBIG000924	ENSMUSG00000020423	12227	Y	Btg2	B cell translocation gene 2, anti-proliferative [Source:MGI Symbol;Acc:MGI:108384]	24.02	46.45	0.0185	5.06189	0.951442
TBIG015584	ENSMUSG00000028300.L01	73205	Y	3110043O21Rik	RIKEN cDNA 3110043O21 gene [Source:MGI Symbol;Acc:MGI:1920455]	8.81	16.99	0.0232	3.61288	0.947472
TBIG010452	ENSMUSG00000038418	13653	Y	Egr1	early growth response 1 [Source:MGI Symbol;Acc:MGI:95295]	88.82	171.18	0.0198	6.94609	0.946558
TBIG011543	ENSMUSG00000050370.L01	12642	Y	Ch25h	cholesterol 25-hydroxylase [Source:MGI Symbol;Acc:MGI:1333869]	41.57	80.1	0.0188	5.8506	0.946259
TBIG009889	ENSMUSG00000038146.L01	18131	Y	Notch3	notch 3 [Source:MGI Symbol;Acc:MGI:99460]	13.27	25.53	0.0162	4.20211	0.944025
TBIG001870	ENSMUSG00000019850.L01	21929	Y	Tnfaip3	tumor necrosis factor, alpha-induced protein 3 [Source:MGI Symbol;Acc:MGI:1196377]	27.81	53.3	0.0188	5.2668	0.938532
TBIG009343	ENSMUSG00000039512.L01	224648	Y	Uhrf1bp1	UHRF1 (ICBP90) binding protein 1 [Source:MGI Symbol;Acc:MGI:3041238]	13.31	25.44	0.0232	4.20173	0.934588
TBIG012744	ENSMUSG00000036327.L01	227638	Y	Qsox2	quiescin Q6 sulfhydryl oxidase 2 [Source:MGI Symbol;Acc:MGI:2387194]	8.34	15.93	0.0255	3.52686	0.933627
TBIG018311	ENSMUSG00000030347.L01	28040	Y	D6Wsu163e	DNA segment, Chr 6, Wayne State University 163, expressed [Source:MGI Symbol;Acc:MGI:107893]	6.88	13.14	0.0443	3.24915	0.933485
TBIG012362	ENSMUSG00000027333.L01	228608	Y	Smox	spermine oxidase [Source:MGI Symbol;Acc:MGI:2445356]	22.32	42.6	0.0345	4.94652	0.932516
TBIG021100	ENSMUSG00000010755.L01	27267	Y	Cars	cysteinyl-tRNA synthetase [Source:MGI Symbol;Acc:MGI:1351477]	44.43	84.75	0.0209	5.9393	0.931679
TBIG004360	ENSMUSG00000061603.L01	238161	Y	Akap6	A kinase (PRKA) anchor protein 6 [Source:MGI Symbol;Acc:MGI:3050566]	1.76	3.35	0.0328	1.27987	0.928586
TBIG021852	ENSMUSG00000031513	68192	Y	Leprotl1	leptin receptor overlapping transcript-like 1 [Source:MGI Symbol;Acc:MGI:1915442]	32.27	61.38	0.0181	5.47591	0.927575
TBIG019864	ENSMUSG00000098132.L01	78748	Y	Rassf10	Ras association (RalGDS/AF-6) domain family (N-terminal) member 10 [Source:MGI Symbol;Acc:MGI:1925998]	8.61	16.34	0.0296	3.56817	0.924323
TBIG002550	ENSMUSG00000020300.L01	67579	Y	Cpeb4	cytoplasmic polyadenylation element binding protein 4 [Source:MGI Symbol;Acc:MGI:1914829]	7.6	14.41	0.025	3.3875	0.922999
TBIG007889	ENSMUSG00000022358	67731	Y	Fbxo32	F-box protein 32 [Source:MGI Symbol;Acc:MGI:1914981]	3.84	7.26	0.0343	2.40054	0.918863
TBIG013160	ENSMUSG00000027122.L01	212772	Y	Arl14ep	ADP-ribosylation factor-like 14 effector protein [Source:MGI Symbol;Acc:MGI:1926020]	46.04	86.66	0.0194	5.98106	0.912478
TBIG006757	ENSMUSG00000054509.L01	328417	Y	Parp4	poly (ADP-ribose) polymerase family, member 4 [Source:MGI Symbol;Acc:MGI:2685589]	3.84	7.21	0.0327	2.39555	0.908893
TBIG024675	ENSMUSG00000025283.L01	20229	Y	Sat1	spermidine/spermine N1-acetyl transferase 1 [Source:MGI Symbol;Acc:MGI:98233]	125.74	235.71	0.0284	7.42758	0.906569
TBIG003606	ENSMUSG00000005949.L01	83429	Y	Ctns	cystinosis, nephropathic [Source:MGI Symbol;Acc:MGI:1932872]	21.24	39.76	0.0458	4.86098	0.904534
TBIG020531	ENSMUSG00000038260.L01	68667	Y	Trpm4	transient receptor potential cation channel, subfamily M, member 4 [Source:MGI Symbol;Acc:MGI:1915917]	11.59	21.61	0.0271	3.98422	0.898819
TBIG006440	ENSMUSG00000021913.L01	239017	Y	Ogdhl	oxoglutarate dehydrogenase-like [Source:MGI Symbol;Acc:MGI:3616088]	4.54	8.46	0.0488	2.63167	0.897965
TBIG004307	ENSMUSG00000020653.L01	194655	Y	Klf11	Kruppel-like factor 11 [Source:MGI Symbol;Acc:MGI:2653368]	5.65	10.47	0.044	2.94322	0.889939
TBIG005874	ENSMUSG00000056749.L01	18030	Y	Nfil3	nuclear factor, interleukin 3, regulated [Source:MGI Symbol;Acc:MGI:109495]	10.85	20.1	0.0402	3.88437	0.8895
TBIG002272	ENSMUSG00000040249.L01	16971	Y	Lrp1	low density lipoprotein receptor-related protein 1 [Source:MGI Symbol;Acc:MGI:96828]	15.67	28.97	0.0362	4.41321	0.886555
TBIG007104	ENSMUSG00000021831.L01	50527	Y	Ero1l	ERO1-like (S. cerevisiae) [Source:MGI Symbol;Acc:MGI:1354385]	12.24	22.61	0.0276	4.05621	0.885357
TBIG016502	ENSMUSG00000039191.L01	19664	Y	Rbpj	recombination signal binding protein for immunoglobulin kappa J region [Source:MGI Symbol;Acc:MGI:96522]	18.54	34.15	0.0223	4.65319	0.881244
TBIG010168	ENSMUSG00000024066.L01	22436	Y	Xdh	xanthine dehydrogenase [Source:MGI Symbol;Acc:MGI:98973]	15.5	28.55	0.0246	4.39481	0.881223
TBIG017781	ENSMUSG00000041390.L01	16543	Y	Mdfic	MyoD family inhibitor domain containing [Source:MGI Symbol;Acc:MGI:104611]	11.42	21.03	0.0459	3.95393	0.880886
TBIG003406	ENSMUSG00000015837.L01	18412	Y	Sqstm1	sequestosome 1 [Source:MGI Symbol;Acc:MGI:107931]	155.37	285.65	0.0294	7.71883	0.878541
TBIG021856	ENSMUSG00000039633.L01	244421	Y	Lonrf1	LON peptidase N-terminal domain and ring finger 1 [Source:MGI Symbol;Acc:MGI:3609241]	6.48	11.89	0.0483	3.13384	0.875683
TBIG014638	ENSMUSG00000014599.L01	12977	Y	Csf1	colony stimulating factor 1 (macrophage) [Source:MGI Symbol;Acc:MGI:1339753]	10.7	19.62	0.0307	3.8569	0.874714
TBIG019676	ENSMUSG00000030560.L01	13032	Y	Ctsc	cathepsin C [Source:MGI Symbol;Acc:MGI:109553]	49.77	91.21	0.0375	6.07416	0.873916
TBIG011589	ENSMUSG00000025190.L01	14718	Y	Got1	glutamic-oxaloacetic transaminase 1, soluble [Source:MGI Symbol;Acc:MGI:95791]	35.42	64.84	0.0411	5.58265	0.87232
TBIG022662	ENSMUSG00000025232.L01	15211	Y	Hexa	hexosaminidase A [Source:MGI Symbol;Acc:MGI:96073]	15.7	28.67	0.0418	4.40708	0.868777
TBIG003115	ENSMUSG00000034708.L01	14824	Y	Grn	granulin [Source:MGI Symbol;Acc:MGI:95832]	90.58	165.23	0.0481	6.93473	0.867211
TBIG004595	ENSMUSG00000021143.L01	217893	Y	Pacs2	phosphofurin acidic cluster sorting protein 2 [Source:MGI Symbol;Acc:MGI:1924399]	10.71	19.44	0.0297	3.85092	0.86007
TBIG007854	XLOC_007854	NA	Y	pol	Pol polyprotein [Source:SWISS;Acc:P31792]	3.07	5.55	0.0394	2.04536	0.854249
TBIG024631	ENSMUSG00000031273.L01	94216	Y	Col4a6	collagen, type IV, alpha 6 [Source:MGI Symbol;Acc:MGI:2152695]	3.09	5.57	0.0476	2.05264	0.85007
TBIG007516	ENSMUSG00000024479.L01	105853	Y	Mal2	mal, T cell differentiation protein 2 [Source:MGI Symbol;Acc:MGI:2146021]	24.45	44.01	0.034	5.03576	0.847997
TBIG014582	ENSMUSG00000038170.L01	83679	Y	Pde4dip	phosphodiesterase 4D interacting protein (myomegalin) [Source:MGI Symbol;Acc:MGI:1891434]	7.4	13.31	0.0396	3.31098	0.846913
TBIG003316	ENSMUSG00000020173.L01	12808	Y	Cobl	cordon-bleu WH2 repeat [Source:MGI Symbol;Acc:MGI:105056]	11.58	20.75	0.0343	3.9543	0.841476
TBIG022096	ENSMUSG00000013160	11972	Y	Atp6v0d1	ATPase, H+ transporting, lysosomal V0 subunit D1 [Source:MGI Symbol;Acc:MGI:1201778]	33.18	59.32	0.0386	5.47134	0.838205
TBIG001051	ENSMUSG00000026663.L01	226641	Y	Atf6	activating transcription factor 6 [Source:MGI Symbol;Acc:MGI:1926157]	14.42	25.76	0.0336	4.26853	0.837061
TBIG000051	ENSMUSG00000045216.L01	50785	Y	Hs6st1	heparan sulfate 6-O-sulfotransferase 1 [Source:MGI Symbol;Acc:MGI:1354958]	63.27	112.72	0.0418	6.40002	0.83315
TBIG005074	XLOC_005074	NA	Y	env	Envelope glycoprotein [Source:SWISS;Acc:P21415]	5.55	9.85	0.0437	2.88631	0.827636
TBIG018489	ENSMUSG00000042599.L01	338523	Y	Kdm7a	lysine (K)-specific demethylase 7A [Source:MGI Symbol;Acc:MGI:2443388]	4.68	8.25	0.0469	2.63545	0.817886
TBIG021479	ENSMUSG00000031808.L01	26457	Y	Slc27a1	solute carrier family 27 (fatty acid transporter), member 1 [Source:MGI Symbol;Acc:MGI:1347098]	18.78	33.07	0.045	4.63929	0.816326
TBIG007568	ENSMUSG00000022564.L01	66168	Y	Grina	glutamate receptor, ionotropic, N-methyl D-aspartate-associated protein 1 (glutamate binding) [Source:MGI Symbol;Acc:MGI:1913418]	43.46	76.04	0.0486	5.84515	0.80707
TBIG010106	ENSMUSG00000024197.L01	66905	Y	Plin3	perilipin 3 [Source:MGI Symbol;Acc:MGI:1914155]	31.38	54.57	0.0496	5.3709	0.798263
TBIG017361	ENSMUSG00000009013.L01	56455	Y	Dynll1	dynein light chain LC8-type 1 [Source:MGI Symbol;Acc:MGI:1861457]	114.12	77.55	0.0494	6.55573	-0.557353
TBIG003951	ENSMUSG00000018362.L01	16647	Y	Kpna2	karyopherin (importin) alpha 2 [Source:MGI Symbol;Acc:MGI:103561]	185.34	125.59	0.0452	7.2533	-0.561453
TBIG012555	ENSMUSG00000001403	68612	Y	Ube2c	ubiquitin-conjugating enzyme E2C [Source:MGI Symbol;Acc:MGI:1915862]	152.6	103.34	0.0476	6.97243	-0.562356
TBIG000016	ENSMUSG00000016918.L01	240725	Y	Sulf1	sulfatase 1 [Source:MGI Symbol;Acc:MGI:2138563]	28.06	18.66	0.0417	4.51616	-0.588566
TBIG009799	ENSMUSG00000072082	12449	Y	Ccnf	cyclin F [Source:MGI Symbol;Acc:MGI:102551]	30.7	20.39	0.0427	4.64498	-0.590377
TBIG015683	ENSMUSG00000028367.L01	22166	Y	Txn1	thioredoxin 1 [Source:MGI Symbol;Acc:MGI:98874]	279.12	185.14	0.0433	7.82861	-0.592269
TBIG009885	ENSMUSG00000061613	108121	Y	U2af1	U2 small nuclear ribonucleoprotein auxiliary factor (U2AF) 1 [Source:MGI Symbol;Acc:MGI:98884]	112.14	73.91	0.0401	6.50843	-0.601459
TBIG011026	ENSMUSG00000056612.L01	18938	Y	Ppp1r14b	protein phosphatase 1, regulatory (inhibitor) subunit 14B [Source:MGI Symbol;Acc:MGI:107682]	112.53	74.08	0.0391	6.51259	-0.603154
TBIG006059	ENSMUSG00000021670.L01	15357	Y	Hmgcr	3-hydroxy-3-methylglutaryl-Coenzyme A reductase [Source:MGI Symbol;Acc:MGI:96159]	66.48	43.68	0.0363	5.75187	-0.605948
TBIG017000	ENSMUSG00000057614	14677	Y	Gnai1	guanine nucleotide binding protein (G protein), alpha inhibiting 1 [Source:MGI Symbol;Acc:MGI:95771]	38.25	25.13	0.0394	4.95436	-0.606049
TBIG020974	ENSMUSG00000030677.L01	110033	Y	Kif22	kinesin family member 22 [Source:MGI Symbol;Acc:MGI:109233]	35.02	23	0.0398	4.82683	-0.606545
TBIG004491	ENSMUSG00000021037.L01	217737	Y	Ahsa1	AHA1, activator of heat shock protein ATPase 1 [Source:MGI Symbol;Acc:MGI:2387603]	120.63	79.17	0.0412	6.61066	-0.607563
TBIG011614	ENSMUSG00000025228	54130	Y	Actr1a	ARP1 actin-related protein 1A, centractin alpha [Source:MGI Symbol;Acc:MGI:1858964]	111.2	72.83	0.0408	6.49174	-0.610552
TBIG009936	XLOC_009936	NA	Y	Hspa1a	Heat shock 70 kDa protein 1A [Source:SWISS;Acc:Q61696]	115.15	75.31	0.0406	6.54107	-0.612601
TBIG018936	ENSMUSG00000030189.L01	56449	Y	Ybx3	Y box protein 3 [Source:MGI Symbol;Acc:MGI:2137670]	236.27	154.48	0.0415	7.57778	-0.613016
TBIG009532	ENSMUSG00000023915.L01	94185	Y	Tnfrsf21	tumor necrosis factor receptor superfamily, member 21 [Source:MGI Symbol;Acc:MGI:2151075]	13.82	9.03	0.0491	3.48171	-0.61396
TBIG008503	ENSMUSG00000022797.L01	22042	Y	Tfrc	transferrin receptor [Source:MGI Symbol;Acc:MGI:98822]	145.1	94.6	0.0433	6.87234	-0.617135
TBIG023988	ENSMUSG00000031349.L01	18194	Y	Nsdhl	NAD(P) dependent steroid dehydrogenase-like [Source:MGI Symbol;Acc:MGI:1099438]	40.12	26.15	0.0439	5.01749	-0.617511
TBIG001502	ENSMUSG00000019923.L01	52696	Y	Zwint	ZW10 interactor [Source:MGI Symbol;Acc:MGI:1289227]	116.14	75.25	0.0475	6.54667	-0.626101
TBIG007943	ENSMUSG00000075602.L01	110454	Y	Ly6a	lymphocyte antigen 6 complex, locus A [Source:MGI Symbol;Acc:MGI:107527]	303.23	195.58	0.0333	7.92794	-0.632654
TBIG001417	ENSMUSG00000047139.L01	12484	Y	Cd24a	CD24a antigen [Source:MGI Symbol;Acc:MGI:88323]	263.8	169.98	0.0377	7.72626	-0.63408
TBIG016015	ENSMUSG00000047281	55948	Y	Sfn	stratifin [Source:MGI Symbol;Acc:MGI:1891831]	418.84	269.25	0.0481	8.39153	-0.637453
TBIG015142	ENSMUSG00000034926.L01	74754	Y	Dhcr24	24-dehydrocholesterol reductase [Source:MGI Symbol;Acc:MGI:1922004]	66.03	42.27	0.0284	5.72331	-0.643488
TBIG023979	ENSMUSG00000015217.L01	15354	Y	Hmgb3	high mobility group box 3 [Source:MGI Symbol;Acc:MGI:1098219]	99.91	63.89	0.0316	6.32004	-0.645039
TBIG010468	ENSMUSG00000042660	67936	Y	Wdr55	WD repeat domain 55 [Source:MGI Symbol;Acc:MGI:1915186]	31.71	20.18	0.0397	4.66086	-0.652012
TBIG001572	ENSMUSG00000035754	216156	Y	Wdr18	WD repeat domain 18 [Source:MGI Symbol;Acc:MGI:2158400]	24.25	15.43	0.0376	4.27379	-0.652247
TBIG021730	ENSMUSG00000025810.L01	18186	Y	Nrp1	neuropilin 1 [Source:MGI Symbol;Acc:MGI:106206]	67.29	42.78	0.0339	5.74559	-0.653456
TBIG018686	ENSMUSG00000079523.L01	19240	Y	Tmsb10	thymosin, beta 10 [Source:MGI Symbol;Acc:MGI:109146]	118.09	74.74	0.036	6.55378	-0.659934
TBIG011424	ENSMUSG00000024742.L01	14156	Y	Fen1	flap structure specific endonuclease 1 [Source:MGI Symbol;Acc:MGI:102779]	70.25	44.28	0.0496	5.8015	-0.665843
TBIG009724	ENSMUSG00000023832.L01	110460	Y	Acat2	acetyl-Coenzyme A acetyltransferase 2 [Source:MGI Symbol;Acc:MGI:87871]	54.51	34.34	0.0215	5.43513	-0.666631
TBIG022423	ENSMUSG00000032193.L01	16835	Y	Ldlr	low density lipoprotein receptor [Source:MGI Symbol;Acc:MGI:96765]	54.26	34.1	0.0216	5.42676	-0.670117
TBIG012660	ENSMUSG00000038628.L01	67005	Y	Polr3k	polymerase (RNA) III (DNA directed) polypeptide K [Source:MGI Symbol;Acc:MGI:1914255]	27.15	16.99	0.0393	4.42475	-0.676266
TBIG021527	ENSMUSG00000005481.L01	68278	Y	Ddx39	DEAD (Asp-Glu-Ala-Asp) box polypeptide 39 [Source:MGI Symbol;Acc:MGI:1915528]	151.79	94.84	0.0249	6.90668	-0.678509
TBIG007884	ENSMUSG00000022367.L01	15117	Y	Has2	hyaluronan synthase 2 [Source:MGI Symbol;Acc:MGI:107821]	13.56	8.46	0.0391	3.42097	-0.680628
TBIG013952	ENSMUSG00000001416.L01	12462	Y	Cct3	chaperonin containing Tcp1, subunit 3 (gamma) [Source:MGI Symbol;Acc:MGI:104708]	185.53	115.71	0.0255	7.19494	-0.681139
TBIG002822	ENSMUSG00000020808.L01	109212	Y	Fam64a	family with sequence similarity 64, member A [Source:MGI Symbol;Acc:MGI:1924434]	30.82	19.13	0.0479	4.60178	-0.68803
TBIG021982	ENSMUSG00000037070.L01	19656	Y	Rbmxl1	RNA binding motif protein, X-linked like-1 [Source:MGI Symbol;Acc:MGI:1343045]	49.07	30.43	0.0197	5.2721	-0.689347
TBIG014471	XLOC_014471	NA	Y	Rusc1	RUN and SH3 domain-containing protein 1 [Source:SWISS;Acc:Q8BG26]	163.5	101.22	0.0208	7.00725	-0.691796
TBIG001370	ENSMUSG00000019997	14219	Y	Ctgf	connective tissue growth factor [Source:MGI Symbol;Acc:MGI:95537]	35.79	22.02	0.0238	4.81111	-0.700742
TBIG016149	ENSMUSG00000028961.L01	110208	Y	Pgd	phosphogluconate dehydrogenase [Source:MGI Symbol;Acc:MGI:97553]	112.77	69.26	0.0198	6.46559	-0.703289
TBIG015861	ENSMUSG00000063882.L01	66576	Y	Uqcrh	ubiquinol-cytochrome c reductase hinge protein [Source:MGI Symbol;Acc:MGI:1913826]	205.79	126.37	0.0232	7.33327	-0.703519
TBIG014202	ENSMUSG00000041220.L01	170439	Y	Elovl6	ELOVL family member 6, elongation of long chain fatty acids (yeast) [Source:MGI Symbol;Acc:MGI:2156528]	26.85	16.46	0.0382	4.39387	-0.705958
TBIG001949	ENSMUSG00000063804.L01	380669	Y	Lin28b	lin-28 homolog B (C. elegans) [Source:MGI Symbol;Acc:MGI:3584032]	9.05	5.53	0.0384	2.8226	-0.710638
TBIG015836	ENSMUSG00000063800.L01	230596	Y	Prpf38a	PRP38 pre-mRNA processing factor 38 (yeast) domain containing A [Source:MGI Symbol;Acc:MGI:1916962]	29.31	17.83	0.027	4.51478	-0.717086
TBIG015890	ENSMUSG00000006398.L01	107995	Y	Cdc20	cell division cycle 20 [Source:MGI Symbol;Acc:MGI:1859866]	73.54	44.14	0.0391	5.83224	-0.736443
TBIG022409	ENSMUSG00000004100.L01	235036	Y	Ppan	peter pan homolog (Drosophila) [Source:MGI Symbol;Acc:MGI:2178445]	46.33	27.68	0.0426	5.16232	-0.743103
TBIG015956	ENSMUSG00000046623.L01	14621	Y	Gjb4	gap junction protein, beta 4 [Source:MGI Symbol;Acc:MGI:95722]	24.88	14.84	0.0305	4.26417	-0.745495
TBIG001046	ENSMUSG00000026675.L01	15490	Y	Hsd17b7	hydroxysteroid (17-beta) dehydrogenase 7 [Source:MGI Symbol;Acc:MGI:1330808]	36.47	21.72	0.0174	4.8148	-0.747686
TBIG007173	ENSMUSG00000022174.L01	13135	Y	Dad1	defender against cell death 1 [Source:MGI Symbol;Acc:MGI:101912]	49.17	29.16	0.0335	5.24281	-0.753788
TBIG003665	ENSMUSG00000037278.L01	69071	Y	Tmem97	transmembrane protein 97 [Source:MGI Symbol;Acc:MGI:1916321]	57.45	34.05	0.016	5.46691	-0.754652
TBIG005660	ENSMUSG00000093930.L01	208715	Y	Hmgcs1	3-hydroxy-3-methylglutaryl-Coenzyme A synthase 1 [Source:MGI Symbol;Acc:MGI:107592]	83	48.81	0.0095	5.99207	-0.765935
TBIG003582	ENSMUSG00000018293.L01	18643	Y	Pfn1	profilin 1 [Source:MGI Symbol;Acc:MGI:97549]	501.63	294.49	0.0138	8.58628	-0.768405
TBIG015363	ENSMUSG00000028671.L01	74246	Y	Gale	galactose-4-epimerase, UDP [Source:MGI Symbol;Acc:MGI:1921496]	12.97	7.44	0.038	3.2962	-0.801804
TBIG016791	ENSMUSG00000029404.L01	65105	Y	Arl6ip4	ADP-ribosylation factor-like 6 interacting protein 4 [Source:MGI Symbol;Acc:MGI:1929500]	43.18	24.52	0.0135	5.02409	-0.816404
TBIG024707	ENSMUSG00000049775	19241	Y	Tmsb4x	thymosin, beta 4, X chromosome [Source:MGI Symbol;Acc:MGI:99510]	832.32	470.94	0.0107	9.2902	-0.821595
TBIG014114	ENSMUSG00000027859.L01	18049	Y	Ngf	nerve growth factor [Source:MGI Symbol;Acc:MGI:97321]	15.37	8.68	0.0435	3.52987	-0.82435
TBIG016911	ENSMUSG00000029581.L01	14086	Y	Fscn1	fascin actin-bundling protein 1 [Source:MGI Symbol;Acc:MGI:1352745]	294.24	166.03	0.0261	7.78807	-0.825549
TBIG021112	ENSMUSG00000070348	12443	Y	Ccnd1	cyclin D1 [Source:MGI Symbol;Acc:MGI:88313]	53.12	29.11	0.006	5.29731	-0.86774
TBIG022702	ENSMUSG00000032380.L01	13143	Y	Dapk2	death-associated protein kinase 2 [Source:MGI Symbol;Acc:MGI:1341297]	5.3	2.89	0.0489	1.96853	-0.874923
TBIG020552	ENSMUSG00000040212	13732	Y	Emp3	epithelial membrane protein 3 [Source:MGI Symbol;Acc:MGI:1098729]	18.39	10.01	0.0464	3.76211	-0.87748
TBIG014089	ENSMUSG00000038374.L01	60365	Y	Rbm8a	RNA binding motif protein 8a [Source:MGI Symbol;Acc:MGI:1913129]	34.94	18.99	0.0112	4.68699	-0.87964
TBIG016589	ENSMUSG00000029372	57349	Y	Ppbp	pro-platelet basic protein [Source:MGI Symbol;Acc:MGI:1888712]	14.17	7.63	0.0418	3.37823	-0.893085
TBIG003885	ENSMUSG00000004044	19285	Y	Ptrf	polymerase I and transcript release factor [Source:MGI Symbol;Acc:MGI:1277968]	124.09	66.33	0.006	6.50342	-0.903653
TBIG024650	ENSMUSG00000025269.L01	77622	Y	Apex2	apurinic/apyrimidinic endonuclease 2 [Source:MGI Symbol;Acc:MGI:1924872]	20.19	10.76	0.0175	3.88159	-0.907963
TBIG007725	ENSMUSG00000043091	22146	Y	Tuba1c	tubulin, alpha 1C [Source:MGI Symbol;Acc:MGI:1095409]	156.81	82.49	0.0027	6.82951	-0.926726
TBIG014037	ENSMUSG00000027907	20195	Y	S100a11	S100 calcium binding protein A11 [Source:MGI Symbol;Acc:MGI:1338798]	1282.52	672.21	0.004	9.85877	-0.931997
TBIG014371	ENSMUSG00000027800.L01	17112	Y	Tm4sf1	transmembrane 4 superfamily member 1 [Source:MGI Symbol;Acc:MGI:104678]	129.61	67.73	0.0114	6.54988	-0.93631
TBIG024727	XLOC_024727	NA	Y	-	-	0.73	0.38	0.033	-0.92498	-0.941897
TBIG005365	ENSMUSG00000016756.L01	12763	Y	Cmah	cytidine monophospho-N-acetylneuraminic acid hydroxylase [Source:MGI Symbol;Acc:MGI:103227]	0.83	0.43	0.0462	-0.743204	-0.948775
TBIG003012	ENSMUSG00000038845.L01	18673	Y	Phb	prohibitin [Source:MGI Symbol;Acc:MGI:97572]	124.72	64.34	0.0192	6.4851	-0.954905
TBIG001439	ENSMUSG00000050953	14609	Y	Gja1	gap junction protein, alpha 1 [Source:MGI Symbol;Acc:MGI:95713]	120.06	60.61	0.0026	6.41455	-0.986128
TBIG005266	ENSMUSG00000058258.L01	319554	Y	Idi1	isopentenyl-diphosphate delta isomerase [Source:MGI Symbol;Acc:MGI:2442264]	71.87	36.17	0.0081	5.67202	-0.990596
TBIG019905	ENSMUSG00000030867.L01	18817	Y	Plk1	polo-like kinase 1 [Source:MGI Symbol;Acc:MGI:97621]	60.67	30.52	0.0026	5.4273	-0.991228
TBIG008151	ENSMUSG00000023004	22143	Y	Tuba1b	tubulin, alpha 1B [Source:MGI Symbol;Acc:MGI:107804]	1547.39	778.27	0.0262	10.0999	-0.991494
TBIG023948	ENSMUSG00000054850.L01	None	Y	Smim10l2a	small integral membrane protein 10 like 2A [Source:MGI Symbol;Acc:MGI:2443645]	6.07	2.99	0.0216	2.09092	-1.02155
TBIG008199	ENSMUSG00000049382	16691	Y	Krt8	keratin 8 [Source:MGI Symbol;Acc:MGI:96705]	142.81	70.21	0.0019	6.64578	-1.02435
TBIG016177	ENSMUSG00000029026.L01	22062	Y	Trp73	transformation related protein 73 [Source:MGI Symbol;Acc:MGI:1336991]	5.55	2.71	0.0232	1.95539	-1.03419
TBIG012718	ENSMUSG00000036752.L01	227613	Y	Tubb4b	tubulin, beta 4B class IVB [Source:MGI Symbol;Acc:MGI:1915472]	440.11	212.22	0.0014	8.25557	-1.0523
TBIG000688	ENSMUSG00000025986.L01	227059	Y	Slc39a10	solute carrier family 39 (zinc transporter), member 10 [Source:MGI Symbol;Acc:MGI:1914515]	10.92	5.19	0.0019	2.91232	-1.07317
TBIG016999	ENSMUSG00000028777.L01	242851	Y	Gnat3	guanine nucleotide binding protein, alpha transducing 3 [Source:MGI Symbol;Acc:MGI:3588268]	2.28	1.08	0.0121	0.650033	-1.078
TBIG019009	ENSMUSG00000048776.L01	19227	Y	Pthlh	parathyroid hormone-like peptide [Source:MGI Symbol;Acc:MGI:97800]	31.73	14.89	0.0018	4.44202	-1.0915
TBIG022547	ENSMUSG00000015656.L01	15481	Y	Hspa8	heat shock protein 8 [Source:MGI Symbol;Acc:MGI:105384]	1058.9	465.39	0.0139	9.45532	-1.18605
TBIG002063	XLOC_002063	NA	Y	pol	Putative Pol polyprotein [Source:SWISS;Acc:P04026]	1.47	0.64	0.0321	-0.04402	-1.19967
TBIG000780	ENSMUSG00000026202.L01	22145	Y	Tuba4a	tubulin, alpha 4A [Source:MGI Symbol;Acc:MGI:1095410]	222.11	95.01	0.003	7.18257	-1.22512
TBIG008965	ENSMUSG00000022894.L01	23794	Y	Adamts5	a disintegrin-like and metallopeptidase (reprolysin type) with thrombospondin type 1 motif, 5 (aggrecanase-2) [Source:MGI Symbol;Acc:MGI:1346321]	2.91	1.24	0.0038	0.92568	-1.23068
TBIG008142	ENSMUSG00000003355	66120	Y	Fkbp11	FK506 binding protein 11 [Source:MGI Symbol;Acc:MGI:1913370]	7.13	3.03	0.035	2.21661	-1.23458
TBIG022787	ENSMUSG00000015354.L01	76477	Y	Pcolce2	procollagen C-endopeptidase enhancer 2 [Source:MGI Symbol;Acc:MGI:1923727]	5.62	2.32	0.0053	1.85235	-1.27645
TBIG023840	XLOC_023840	NA	Y	-	-	1.23	0.5	0.035	-0.350671	-1.29866
TBIG008152	ENSMUSG00000072235.L01	22142	Y	Tuba1a	tubulin, alpha 1A [Source:MGI Symbol;Acc:MGI:98869]	344.69	138.22	0.0008	7.76999	-1.31833
TBIG014014	ENSMUSG00000027925.L01	None	Y	Sprr2j-ps	small proline-rich protein 2J, pseudogene [Source:MGI Symbol;Acc:MGI:1330345]	6.65	2.46	0.0279	2.01601	-1.4347
TBIG024320	XLOC_024320	NA	Y	TR22_MOUSE	Putative transposase element L1Md-A101/L1Md-A102/L1Md-A2 [Source:SWISS;Acc:P11260]	2.13	0.77	0.0059	0.356892	-1.46792
TBIG021538	ENSMUSG00000034656.L01	12286	Y	Cacna1a	calcium channel, voltage-dependent, P/Q type, alpha 1A subunit [Source:MGI Symbol;Acc:MGI:109482]	0.45	0.12	0.0459	-2.10545	-1.90689
TBIG017430	ENSMUSG00000008348.L01	22190	Y	Ubc	ubiquitin C [Source:MGI Symbol;Acc:MGI:98889]	143.35	30.67	0.0001	6.05108	-2.22464
TBIG010151	ENSMUSG00000052105.L01	68617	Y	Mtcl1	microtubule crosslinking factor 1 [Source:MGI Symbol;Acc:MGI:1915867]	0.44	0.06	0.0406	-2.62166	-2.87447
TBIG010681	ENSMUSG00000041923.L01	319211	Y	Nol4	nucleolar protein 4 [Source:MGI Symbol;Acc:MGI:2441684]	0.74	0.08	0.0173	-2.03913	-3.20945
TBIG018431	XLOC_018431	NA	Y	-	-	2.44	0.18	0.04	-0.593525	-3.76081
TBIG007147	ENSMUSG00000047894.L01	11731	Y	Ang2	angiogenin, ribonuclease A family, member 2 [Source:MGI Symbol;Acc:MGI:104984]	0.56	0.02	0.0256	-3.24018	-4.80735
